# Supplementary material for: Dexmedetomidine Attenuates Lipopolysaccharide-Induced Sympathetic Activation and Sepsis via Suppressing Superoxide Signaling in Paraventricular Nucleus
Source: Antioxidants (Basel). 2022 Dec 2;11(12):2395. doi: 10.3390/antiox11122395 (PMC9774688; doi:10.3390/antiox11122395)
Supplement: Supplementary file 1 [file antioxidants-11-02395-s001.zip]

Archive with 1 entries (1 files):
- antioxidants-1969735-supplementary.pdf
